# Supplementary material for: Atmospheric Pollutants Affect Physical Performance: A Natural Experiment in Horse Racing Studied by Principal Component Analysis
Source: Biology (Basel). 2022 Apr 30;11(5):687. doi: 10.3390/biology11050687 (PMC9138079; doi:10.3390/biology11050687)
Supplement: Supplementary file 1 [file biology-11-00687-s001.zip]

Archive with 1 entries (1 files):
- biology-1666268-supplementary.pdf
